# Supplementary material for: Evolving landscape of female cancers along with attributable risk factors in China from 1990 to 2021, and projections to 2040
Source: Front Public Health. 2025 Nov 12;13:1629081. doi: 10.3389/fpubh.2025.1629081 (PMC12646900; doi:10.3389/fpubh.2025.1629081)
Supplement: Supplementary file 1 [file Table_1.xlsx]

## Sheet: Table S1
Table S1. Age-specific disease burden of female breast cancer, cervical cancer, uterine cancer and ovarian cancer in China from 1990 to 2021.
Measure indicators	Age groups	Cancer types	ASR per 100 000 (95%UI) in 1990	No.×10000 (95%UI) in 1990	ASR per 100 000 (95%UI) in 2021	No.×10000 (95%UI) in 2021	EAPC (95% CI) 1990-2021
Incidence	15-19 years	Breast cancer	0.34 (0.27, 0.42)	0.02 (0.02,0.03)	0.54 (0.42, 0.7)	0.02 (0.01,0.02)	1.08 (0.71, 1.46)
Incidence	20-24 years	Breast cancer	0.92 (0.72, 1.17)	0.06 (0.05,0.08)	1.84 (1.42, 2.41)	0.06 (0.05,0.08)	2.46 (2.22, 2.69)
Incidence	25-29 years	Breast cancer	3.42 (2.6, 4.58)	0.18 (0.14,0.25)	7.34 (5.38, 9.98)	0.3 (0.22,0.41)	2.72 (2.49, 2.95)
Incidence	30-34 years	Breast cancer	9.35 (7.19, 12.12)	0.39 (0.3,0.51)	18.42 (12.89, 24.58)	1.08 (0.75,1.44)	2.42 (2.17, 2.68)
Incidence	35-39 years	Breast cancer	20.57 (16.12, 25.41)	0.91 (0.71,1.12)	36.02 (26.94, 47.3)	1.86 (1.39,2.44)	1.61 (1.4, 1.81)
Incidence	40-44 years	Breast cancer	34.7 (27.27, 42.66)	1.11 (0.87,1.36)	67.64 (50.38, 88.42)	3.02 (2.25,3.94)	2 (1.88, 2.12)
Incidence	45-49 years	Breast cancer	40.86 (32.64, 49.86)	1 (0.8,1.22)	86.67 (63.88, 112.46)	4.7 (3.47,6.1)	2.49 (2.27, 2.7)
Incidence	50-54 years	Breast cancer	50.42 (39.68, 63.33)	1.13 (0.89,1.42)	107.67 (78.89, 143.11)	6.43 (4.71,8.55)	2.32 (2.07, 2.57)
Incidence	55-59 years	Breast cancer	54.39 (42.91, 68.3)	1.12 (0.89,1.41)	112.97 (86.48, 145.82)	6.22 (4.76,8.03)	2.52 (2.4, 2.63)
Incidence	60-64 years	Breast cancer	50.31 (40.63, 62.17)	0.86 (0.7,1.07)	124.34 (95.38, 158.84)	4.52 (3.47,5.78)	3.18 (3, 3.36)
Incidence	65-69 years	Breast cancer	49.36 (40.86, 59.3)	0.68 (0.57,0.82)	115.45 (89.67, 145.35)	4.5 (3.49,5.66)	2.68 (2.57, 2.79)
Incidence	70-74 years	Breast cancer	46.73 (38.45, 56.08)	0.47 (0.39,0.57)	100.1 (78.51, 123.09)	2.75 (2.15,3.38)	2.43 (2.34, 2.52)
Incidence	75-79 years	Breast cancer	47.45 (38.83, 57.28)	0.31 (0.25,0.37)	89.22 (69.66, 109.91)	1.56 (1.22,1.93)	1.97 (1.87, 2.07)
Incidence	80-84 years	Breast cancer	47.15 (39.1, 55.26)	0.15 (0.13,0.18)	79.09 (61.36, 97.74)	0.88 (0.68,1.09)	1.43 (1.23, 1.63)
Incidence	85-89 years	Breast cancer	54.17 (43.28, 64.93)	0.06 (0.05,0.07)	85.44 (62.92, 105.23)	0.52 (0.38,0.64)	1.12 (0.93, 1.31)
Incidence	90-94 years	Breast cancer	54.25 (43.74, 64.57)	0.01 (0.01,0.01)	65.23 (48.73, 80.35)	0.14 (0.1,0.17)	-0.11 (-0.42, 0.19)
Incidence	95+ years	Breast cancer	60.54 (47.14, 71.61)	<0.01 (<0.01,<0.01)	61.28 (42.85, 78.74)	0.03 (0.02,0.04)	-0.94 (-1.33, -0.56)
Incidence	15-19 years	Cervical cancer	0.6 (0.48, 0.76)	0.04 (0.03,0.05)	0.59 (0.45, 0.77)	0.02 (0.02,0.03)	-0.07 (-0.15, 0.01)
Incidence	20-24 years	Cervical cancer	1.54 (1.13, 2.03)	0.1 (0.07,0.13)	1.87 (1.33, 2.57)	0.06 (0.05,0.09)	0.8 (0.64, 0.95)
Incidence	25-29 years	Cervical cancer	4.18 (3.21, 5.4)	0.22 (0.17,0.29)	5.33 (3.79, 7.08)	0.22 (0.16,0.29)	1.24 (0.97, 1.51)
Incidence	30-34 years	Cervical cancer	10.08 (7.63, 12.99)	0.43 (0.32,0.55)	12.73 (9.05, 16.79)	0.74 (0.53,0.98)	1.23 (1.02, 1.44)
Incidence	35-39 years	Cervical cancer	16.44 (12.61, 20.76)	0.73 (0.56,0.92)	20.36 (14.37, 27.33)	1.05 (0.74,1.41)	1.07 (0.88, 1.27)
Incidence	40-44 years	Cervical cancer	22.85 (17.71, 28.97)	0.73 (0.57,0.92)	28.37 (20.24, 37.2)	1.27 (0.9,1.66)	1.22 (0.96, 1.47)
Incidence	45-49 years	Cervical cancer	23.96 (18.89, 30.29)	0.58 (0.46,0.74)	29.8 (20.98, 40.06)	1.62 (1.14,2.17)	1.49 (1.18, 1.79)
Incidence	50-54 years	Cervical cancer	30.4 (23.73, 38.57)	0.68 (0.53,0.87)	34.51 (23.57, 45.62)	2.06 (1.41,2.72)	0.9 (0.64, 1.16)
Incidence	55-59 years	Cervical cancer	33.23 (26.25, 41.7)	0.69 (0.54,0.86)	35.36 (25.1, 45.8)	1.95 (1.38,2.52)	0.64 (0.41, 0.88)
Incidence	60-64 years	Cervical cancer	29.9 (23.74, 36.63)	0.51 (0.41,0.63)	32.84 (24.15, 43.26)	1.19 (0.88,1.57)	0.89 (0.65, 1.13)
Incidence	65-69 years	Cervical cancer	30.67 (25.01, 36.89)	0.43 (0.35,0.51)	32.42 (23.72, 41.95)	1.26 (0.92,1.63)	0.57 (0.35, 0.8)
Incidence	70-74 years	Cervical cancer	31.99 (26.23, 39.46)	0.32 (0.26,0.4)	30.9 (23.37, 39.57)	0.85 (0.64,1.09)	0.23 (0.02, 0.44)
Incidence	75-79 years	Cervical cancer	31.39 (25.67, 38.12)	0.2 (0.17,0.25)	28.72 (20.9, 36.42)	0.5 (0.37,0.64)	0.02 (-0.16, 0.2)
Incidence	80-84 years	Cervical cancer	27.68 (22.67, 32.84)	0.09 (0.07,0.11)	25.73 (19.24, 32.25)	0.29 (0.21,0.36)	0.04 (-0.15, 0.24)
Incidence	85-89 years	Cervical cancer	27.4 (22.05, 33.24)	0.03 (0.03,0.04)	23.17 (16.65, 29.57)	0.14 (0.1,0.18)	-0.47 (-0.76, -0.18)
Incidence	90-94 years	Cervical cancer	23.44 (18.81, 28.79)	0.01 (0,0.01)	21.21 (15.02, 26.44)	0.05 (0.03,0.06)	-0.32 (-0.65, 0.01)
Incidence	95+ years	Cervical cancer	23.78 (18.04, 29.71)	<0.01 (<0.01,<0.01)	22.45 (15.21, 29.34)	0.01 (0.01,0.02)	-0.17 (-0.47, 0.14)
Incidence	15-19 years	Ovarian cancer	1.11 (0.59, 1.44)	0.07 (0.04,0.09)	0.94 (0.67, 1.26)	0.03 (0.02,0.04)	-1.07 (-1.44, -0.71)
Incidence	20-24 years	Ovarian cancer	1.47 (0.7, 2.05)	0.09 (0.05,0.13)	1.62 (1.16, 2.25)	0.06 (0.04,0.08)	0.68 (0.3, 1.05)
Incidence	25-29 years	Ovarian cancer	1.53 (0.7, 2.21)	0.08 (0.04,0.12)	1.72 (1.17, 2.4)	0.07 (0.05,0.1)	0.42 (0.22, 0.63)
Incidence	30-34 years	Ovarian cancer	2.18 (1.07, 3.04)	0.09 (0.05,0.13)	2.23 (1.57, 3.13)	0.13 (0.09,0.18)	0.13 (-0.09, 0.34)
Incidence	35-39 years	Ovarian cancer	3.57 (2.13, 4.98)	0.16 (0.09,0.22)	3.36 (2.37, 4.62)	0.17 (0.12,0.24)	-0.52 (-0.82, -0.21)
Incidence	40-44 years	Ovarian cancer	5.7 (3.74, 7.67)	0.18 (0.12,0.24)	5.59 (4.01, 7.81)	0.25 (0.18,0.35)	-0.38 (-0.57, -0.18)
Incidence	45-49 years	Ovarian cancer	7.48 (4.98, 9.96)	0.18 (0.12,0.24)	7.78 (5.43, 10.46)	0.42 (0.29,0.57)	-0.12 (-0.31, 0.08)
Incidence	50-54 years	Ovarian cancer	11.23 (8.26, 14.9)	0.25 (0.19,0.33)	10.54 (7.37, 14.27)	0.63 (0.44,0.85)	-0.88 (-1.12, -0.64)
Incidence	55-59 years	Ovarian cancer	12.47 (9.2, 16.42)	0.26 (0.19,0.34)	11.09 (8.05, 15.36)	0.61 (0.44,0.85)	-0.77 (-1.05, -0.49)
Incidence	60-64 years	Ovarian cancer	12.04 (9.28, 15.59)	0.21 (0.16,0.27)	12.53 (8.99, 16.28)	0.46 (0.33,0.59)	-0.31 (-0.52, -0.1)
Incidence	65-69 years	Ovarian cancer	12.47 (9.8, 15.88)	0.17 (0.14,0.22)	13.38 (9.49, 17.46)	0.52 (0.37,0.68)	-0.42 (-0.65, -0.18)
Incidence	70-74 years	Ovarian cancer	12.46 (9.84, 16.1)	0.13 (0.1,0.16)	13.38 (9.86, 17.19)	0.37 (0.27,0.47)	-0.23 (-0.39, -0.06)
Incidence	75-79 years	Ovarian cancer	11.79 (9.34, 14.68)	0.08 (0.06,0.1)	11.93 (8.86, 16.11)	0.21 (0.16,0.28)	-0.43 (-0.6, -0.25)
Incidence	80-84 years	Ovarian cancer	10.76 (8.44, 13.89)	0.04 (0.03,0.05)	10.05 (7.37, 12.78)	0.11 (0.08,0.14)	-1.06 (-1.44, -0.68)
Incidence	85-89 years	Ovarian cancer	10.89 (8.5, 14.13)	0.01 (0.01,0.02)	10.17 (7.31, 13.51)	0.06 (0.04,0.08)	-1.2 (-1.61, -0.78)
Incidence	90-94 years	Ovarian cancer	9.93 (7.62, 12.68)	<0.01 (<0.01,<0.01)	9.19 (6.37, 11.78)	0.02 (0.01,0.03)	-1.27 (-1.71, -0.83)
Incidence	95+ years	Ovarian cancer	8.44 (6.17, 11.2)	<0.01 (<0.01,<0.01)	7.41 (4.9, 9.65)	<0.01 (<0.01,<0.01)	-1.71 (-2.18, -1.23)
Incidence	20-24 years	Uterine cancer	0.35 (0.15, 0.49)	0.02 (0.01,0.03)	0.48 (0.28, 0.68)	0.02 (0.01,0.02)	1.13 (0.87, 1.4)
Incidence	25-29 years	Uterine cancer	0.73 (0.33, 1.01)	0.04 (0.02,0.05)	0.95 (0.55, 1.43)	0.04 (0.02,0.06)	1.03 (0.61, 1.46)
Incidence	30-34 years	Uterine cancer	1.64 (0.8, 2.31)	0.07 (0.03,0.1)	2.02 (1.26, 2.94)	0.12 (0.07,0.17)	0.84 (0.4, 1.29)
Incidence	35-39 years	Uterine cancer	3.87 (2.1, 5.35)	0.17 (0.09,0.24)	4.57 (2.99, 6.64)	0.24 (0.15,0.34)	0.42 (0.09, 0.75)
Incidence	40-44 years	Uterine cancer	6.8 (3.88, 9.08)	0.22 (0.12,0.29)	8.23 (5.52, 11.53)	0.37 (0.25,0.51)	0.55 (0.16, 0.94)
Incidence	45-49 years	Uterine cancer	9.95 (6.08, 13.15)	0.24 (0.15,0.32)	12.07 (8.46, 17.05)	0.65 (0.46,0.92)	0.65 (0.17, 1.14)
Incidence	50-54 years	Uterine cancer	18.71 (12.59, 24.53)	0.42 (0.28,0.55)	22.21 (15.51, 31.35)	1.33 (0.93,1.87)	0.34 (-0.06, 0.73)
Incidence	55-59 years	Uterine cancer	22.23 (14.95, 28.65)	0.46 (0.31,0.59)	25.4 (17.98, 37.21)	1.4 (0.99,2.05)	0.34 (0.06, 0.62)
Incidence	60-64 years	Uterine cancer	20.03 (14.73, 26.12)	0.34 (0.25,0.45)	25.51 (18.53, 35.56)	0.93 (0.67,1.29)	0.75 (0.46, 1.03)
Incidence	65-69 years	Uterine cancer	19.55 (14.37, 24.99)	0.27 (0.2,0.35)	23.58 (16.92, 32.4)	0.92 (0.66,1.26)	0.33 (0.02, 0.65)
Incidence	70-74 years	Uterine cancer	18.63 (13.98, 23.45)	0.19 (0.14,0.24)	21.34 (15.57, 30.22)	0.59 (0.43,0.83)	0.23 (-0.05, 0.5)
Incidence	75-79 years	Uterine cancer	18.43 (13.6, 22.95)	0.12 (0.09,0.15)	19.38 (14.56, 28.23)	0.34 (0.26,0.49)	-0.04 (-0.33, 0.26)
Incidence	80-84 years	Uterine cancer	15.59 (11.34, 19.94)	0.05 (0.04,0.06)	15.18 (10.56, 21.21)	0.17 (0.12,0.24)	-0.42 (-0.85, 0.01)
Incidence	85-89 years	Uterine cancer	13.96 (10.12, 17.96)	0.02 (0.01,0.02)	13.5 (9.28, 18.68)	0.08 (0.06,0.11)	-0.52 (-0.94, -0.11)
Incidence	90-94 years	Uterine cancer	10.7 (7.91, 14.4)	<0.01 (<0.01,<0.01)	9.06 (6.19, 12.45)	0.02 (0.01,0.03)	-1.05 (-1.49, -0.62)
Incidence	95+ years	Uterine cancer	9.09 (6.49, 13.71)	<0.01 (<0.01,<0.01)	8.11 (5.24, 11.31)	0 (0,0.01)	-0.95 (-1.54, -0.35)
Prevalence	15-19 years	Breast cancer	2.75 (2.19, 3.4)	0.17 (0.13,0.21)	4.65 (3.56, 5.97)	0.16 (0.12,0.21)	1.31 (0.94, 1.67)
Prevalence	20-24 years	Breast cancer	7.5 (5.89, 9.55)	0.48 (0.38,0.62)	15.87 (12.23, 20.84)	0.54 (0.42,0.71)	2.65 (2.43, 2.88)
Prevalence	25-29 years	Breast cancer	28.59 (21.92, 38.12)	1.53 (1.17,2.04)	63.52 (46.56, 86.29)	2.6 (1.9,3.53)	2.84 (2.62, 3.06)
Prevalence	30-34 years	Breast cancer	77.31 (59.75, 99.86)	3.26 (2.52,4.22)	159.64 (112.34, 212.37)	9.33 (6.57,12.42)	2.6 (2.35, 2.85)
Prevalence	35-39 years	Breast cancer	167.67 (132.54, 205.4)	7.4 (5.85,9.06)	313.28 (236.23, 409.7)	16.16 (12.19,21.14)	1.85 (1.65, 2.04)
Prevalence	40-44 years	Breast cancer	285.13 (227.58, 346.69)	9.1 (7.26,11.06)	592.26 (444.55, 764.54)	26.42 (19.83,34.1)	2.24 (2.12, 2.35)
Prevalence	45-49 years	Breast cancer	354.28 (287.49, 429.48)	8.64 (7.01,10.47)	776.46 (584.26, 992.42)	42.13 (31.7,53.85)	2.65 (2.44, 2.86)
Prevalence	50-54 years	Breast cancer	455.05 (366.05, 561.46)	10.22 (8.22,12.61)	986.4 (755.56, 1284.51)	58.91 (45.12,76.71)	2.5 (2.28, 2.72)
Prevalence	55-59 years	Breast cancer	527.64 (434.25, 633.52)	10.89 (8.96,13.08)	1091.06 (869.64, 1359.47)	60.07 (47.88,74.85)	2.66 (2.54, 2.78)
Prevalence	60-64 years	Breast cancer	555.07 (454.31, 686.13)	9.51 (7.78,11.76)	1264.46 (1012.56, 1570.33)	46 (36.84,57.13)	3.08 (2.85, 3.3)
Prevalence	65-69 years	Breast cancer	591.71 (481.79, 726.14)	8.21 (6.68,10.07)	1236.07 (1013.72, 1474.48)	48.16 (39.5,57.45)	2.62 (2.46, 2.78)
Prevalence	70-74 years	Breast cancer	591.93 (470.67, 755.38)	5.97 (4.75,7.62)	1116.85 (947.74, 1312.36)	30.65 (26.01,36.01)	2.41 (2.22, 2.59)
Prevalence	75-79 years	Breast cancer	593.91 (470.12, 764.1)	3.85 (3.05,4.95)	1001.42 (848.58, 1167.6)	17.54 (14.86,20.45)	2.15 (1.94, 2.35)
Prevalence	80-84 years	Breast cancer	579.56 (435.75, 758.06)	1.89 (1.42,2.47)	876.96 (742.17, 1018.1)	9.75 (8.25,11.32)	1.8 (1.56, 2.04)
Prevalence	85-89 years	Breast cancer	566.2 (426.12, 756)	0.64 (0.49,0.86)	793.74 (667.93, 929.04)	4.8 (4.04,5.62)	1.62 (1.34, 1.9)
Prevalence	90-94 years	Breast cancer	554.54 (389.05, 766.08)	0.12 (0.09,0.17)	611.56 (499.2, 747.86)	1.3 (1.06,1.59)	0.83 (0.5, 1.15)
Prevalence	95+ years	Breast cancer	581.97 (376.11, 882.1)	0.02 (0.01,0.03)	551.17 (434, 697.69)	0.29 (0.22,0.36)	0.33 (0.02, 0.63)
Prevalence	15-19 years	Cervical cancer	3.97 (3.13, 5.03)	0.24 (0.19,0.31)	4.67 (3.55, 6.17)	0.16 (0.12,0.21)	0.59 (0.48, 0.71)
Prevalence	20-24 years	Cervical cancer	10.07 (7.34, 13.23)	0.65 (0.47,0.85)	14.81 (10.47, 20.36)	0.51 (0.36,0.7)	1.47 (1.27, 1.67)
Prevalence	25-29 years	Cervical cancer	29.24 (22.38, 37.72)	1.56 (1.2,2.02)	42.95 (30.64, 57.1)	1.76 (1.25,2.33)	1.75 (1.46, 2.04)
Prevalence	30-34 years	Cervical cancer	69.98 (52.75, 90.35)	2.95 (2.23,3.81)	102.75 (72.85, 135.39)	6.01 (4.26,7.92)	1.77 (1.54, 2)
Prevalence	35-39 years	Cervical cancer	104.22 (79.81, 131.49)	4.6 (3.52,5.8)	160.52 (114.1, 214.31)	8.28 (5.89,11.06)	1.84 (1.62, 2.06)
Prevalence	40-44 years	Cervical cancer	122.47 (95.13, 154.51)	3.91 (3.04,4.93)	213.9 (153.51, 279.71)	9.54 (6.85,12.48)	2.41 (2.11, 2.7)
Prevalence	45-49 years	Cervical cancer	104.66 (81.24, 133.63)	2.55 (1.98,3.26)	206.75 (145.75, 279.37)	11.22 (7.91,15.16)	3.15 (2.8, 3.5)
Prevalence	50-54 years	Cervical cancer	108.81 (84.95, 138.15)	2.44 (1.91,3.1)	214.89 (147.46, 286.4)	12.83 (8.81,17.1)	2.94 (2.65, 3.23)
Prevalence	55-59 years	Cervical cancer	99.76 (78.56, 126.24)	2.06 (1.62,2.61)	196.59 (140.53, 256.04)	10.82 (7.74,14.1)	2.92 (2.63, 3.22)
Prevalence	60-64 years	Cervical cancer	72.18 (57.97, 89.13)	1.24 (0.99,1.53)	157.5 (114.88, 206.52)	5.73 (4.18,7.51)	3.43 (3.15, 3.72)
Prevalence	65-69 years	Cervical cancer	55 (44.8, 66.52)	0.76 (0.62,0.92)	118.06 (85.61, 157.09)	4.6 (3.34,6.12)	3.21 (2.94, 3.48)
Prevalence	70-74 years	Cervical cancer	41.42 (34.16, 50.85)	0.42 (0.34,0.51)	74.65 (55.18, 97.92)	2.05 (1.51,2.69)	2.55 (2.29, 2.81)
Prevalence	75-79 years	Cervical cancer	29.51 (24.1, 35.64)	0.19 (0.16,0.23)	42.99 (31.98, 55.75)	0.75 (0.56,0.98)	1.7 (1.48, 1.92)
Prevalence	80-84 years	Cervical cancer	19.91 (16.22, 23.69)	0.06 (0.05,0.08)	24.29 (18.22, 30.57)	0.27 (0.2,0.34)	1.01 (0.82, 1.21)
Prevalence	85-89 years	Cervical cancer	15.88 (12.77, 19.23)	0.02 (0.01,0.02)	14.72 (10.59, 18.81)	0.09 (0.06,0.11)	-0.15 (-0.43, 0.14)
Prevalence	90-94 years	Cervical cancer	12.59 (10.1, 15.46)	<0.01 (<0.01,<0.01)	11.81 (8.38, 14.75)	0.03 (0.02,0.03)	-0.19 (-0.52, 0.14)
Prevalence	95+ years	Cervical cancer	11.91 (9.03, 14.88)	<0.01 (<0.01,<0.01)	11.27 (7.64, 14.73)	0.01 (0,0.01)	-0.16 (-0.47, 0.15)
Prevalence	15-19 years	Ovarian cancer	7.47 (3.97, 9.64)	0.46 (0.24,0.59)	6.77 (4.85, 9.12)	0.23 (0.17,0.32)	-0.82 (-1.17, -0.46)
Prevalence	20-24 years	Ovarian cancer	10.04 (4.83, 13.99)	0.65 (0.31,0.9)	11.95 (8.52, 16.62)	0.41 (0.29,0.57)	0.95 (0.58, 1.32)
Prevalence	25-29 years	Ovarian cancer	10.03 (4.64, 14.58)	0.54 (0.25,0.78)	12.24 (8.36, 17.16)	0.5 (0.34,0.7)	0.72 (0.51, 0.93)
Prevalence	30-34 years	Ovarian cancer	13.49 (6.64, 18.84)	0.57 (0.28,0.8)	15.31 (10.78, 21.53)	0.9 (0.63,1.26)	0.49 (0.27, 0.71)
Prevalence	35-39 years	Ovarian cancer	20.79 (12.38, 28.91)	0.92 (0.55,1.28)	22.37 (15.78, 30.86)	1.15 (0.81,1.59)	-0.05 (-0.33, 0.24)
Prevalence	40-44 years	Ovarian cancer	29.63 (19.37, 39.97)	0.95 (0.62,1.28)	35.28 (25.33, 49.17)	1.57 (1.13,2.19)	0.29 (0.12, 0.47)
Prevalence	45-49 years	Ovarian cancer	34.44 (23.04, 46.08)	0.84 (0.56,1.12)	44.99 (31.19, 60.39)	2.44 (1.69,3.28)	0.68 (0.47, 0.9)
Prevalence	50-54 years	Ovarian cancer	43.01 (31.51, 56.74)	0.97 (0.71,1.27)	51.18 (35.75, 69.04)	3.06 (2.13,4.12)	-0.05 (-0.27, 0.17)
Prevalence	55-59 years	Ovarian cancer	43.18 (31.98, 56.63)	0.89 (0.66,1.17)	48.37 (34.96, 67.5)	2.66 (1.92,3.72)	0.05 (-0.21, 0.31)
Prevalence	60-64 years	Ovarian cancer	35.81 (27.47, 46.29)	0.61 (0.47,0.79)	46.9 (33.46, 61.01)	1.71 (1.22,2.22)	0.48 (0.28, 0.67)
Prevalence	65-69 years	Ovarian cancer	31.83 (24.95, 40.8)	0.44 (0.35,0.57)	42.22 (29.98, 55.37)	1.65 (1.17,2.16)	0.3 (0.06, 0.53)
Prevalence	70-74 years	Ovarian cancer	25.13 (19.75, 32.49)	0.25 (0.2,0.33)	32.57 (23.9, 41.99)	0.89 (0.66,1.15)	0.42 (0.25, 0.58)
Prevalence	75-79 years	Ovarian cancer	18.27 (14.43, 22.77)	0.12 (0.09,0.15)	22.05 (16.21, 29.52)	0.39 (0.28,0.52)	0.19 (0, 0.37)
Prevalence	80-84 years	Ovarian cancer	13.74 (10.74, 17.57)	0.04 (0.03,0.06)	16.27 (11.8, 20.83)	0.18 (0.13,0.23)	-0.25 (-0.65, 0.15)
Prevalence	85-89 years	Ovarian cancer	9.06 (7.07, 11.73)	0.01 (0.01,0.01)	9.77 (7, 12.93)	0.06 (0.04,0.08)	-0.7 (-1.11, -0.28)
Prevalence	90-94 years	Ovarian cancer	6.86 (5.26, 8.75)	<0.01 (<0.01,<0.01)	7.14 (4.93, 9.11)	0.02 (0.01,0.02)	-0.83 (-1.25, -0.4)
Prevalence	95+ years	Ovarian cancer	4.3 (3.14, 5.71)	<0.01 (<0.01,<0.01)	3.9 (2.57, 5.09)	<0.01 (<0.01,<0.01)	-1.59 (-2.06, -1.12)
Prevalence	20-24 years	Uterine cancer	2.65 (1.11, 3.69)	0.17 (0.07,0.24)	3.9 (2.3, 5.62)	0.13 (0.08,0.19)	1.39 (1.1, 1.67)
Prevalence	25-29 years	Uterine cancer	5.69 (2.59, 7.9)	0.3 (0.14,0.42)	7.87 (4.57, 11.78)	0.32 (0.19,0.48)	1.23 (0.79, 1.67)
Prevalence	30-34 years	Uterine cancer	12.7 (6.22, 17.9)	0.54 (0.26,0.76)	16.52 (10.32, 23.96)	0.97 (0.6,1.4)	1.04 (0.58, 1.5)
Prevalence	35-39 years	Uterine cancer	29.62 (16.09, 40.87)	1.31 (0.71,1.8)	37.37 (24.41, 54.14)	1.93 (1.26,2.79)	0.64 (0.3, 0.99)
Prevalence	40-44 years	Uterine cancer	50.05 (28.52, 67.17)	1.6 (0.91,2.14)	66.12 (44.33, 92.56)	2.95 (1.98,4.13)	0.83 (0.42, 1.24)
Prevalence	45-49 years	Uterine cancer	72.44 (44.56, 95.76)	1.77 (1.09,2.33)	96.3 (67.25, 135.84)	5.23 (3.65,7.37)	0.96 (0.45, 1.47)
Prevalence	50-54 years	Uterine cancer	136.69 (92.61, 179.71)	3.07 (2.08,4.04)	177.33 (123.94, 249.91)	10.59 (7.4,14.92)	0.64 (0.22, 1.06)
Prevalence	55-59 years	Uterine cancer	152.42 (103.17, 195.25)	3.15 (2.13,4.03)	195.98 (139.28, 286.84)	10.79 (7.67,15.79)	0.75 (0.44, 1.05)
Prevalence	60-64 years	Uterine cancer	117.8 (87.16, 153.03)	2.02 (1.49,2.62)	181.07 (131.57, 252.9)	6.59 (4.79,9.2)	1.35 (1.04, 1.66)
Prevalence	65-69 years	Uterine cancer	94.9 (70.21, 121.44)	1.32 (0.97,1.68)	147.34 (105.62, 202.23)	5.74 (4.12,7.88)	1.14 (0.76, 1.52)
Prevalence	70-74 years	Uterine cancer	68.32 (51.36, 86.46)	0.69 (0.52,0.87)	110.19 (81.5, 153.74)	3.02 (2.24,4.22)	1.35 (0.99, 1.71)
Prevalence	75-79 years	Uterine cancer	46.29 (33.71, 57.3)	0.3 (0.22,0.37)	74.55 (55.65, 107.37)	1.31 (0.97,1.88)	1.45 (1.06, 1.84)
Prevalence	80-84 years	Uterine cancer	22.57 (16.34, 28.49)	0.07 (0.05,0.09)	35.57 (24.67, 48.99)	0.4 (0.27,0.54)	1.23 (0.72, 1.75)
Prevalence	85-89 years	Uterine cancer	11.05 (7.99, 14.14)	0.01 (0.01,0.02)	15.45 (10.6, 21.02)	0.09 (0.06,0.13)	0.78 (0.33, 1.23)
Prevalence	90-94 years	Uterine cancer	6.33 (4.67, 8.5)	<0.01 (<0.01,<0.01)	6.23 (4.25, 8.53)	0.01 (0.01,0.02)	-0.5 (-0.93, -0.06)
Prevalence	95+ years	Uterine cancer	4.56 (3.25, 6.87)	<0.01 (<0.01,<0.01)	4.08 (2.63, 5.68)	<0.01 (<0.01,<0.01)	-0.94 (-1.53, -0.34)
Deaths	15-19 years	Breast cancer	0.11 (0.09, 0.14)	0.01 (0.01,0.01)	0.07 (0.05, 0.09)	<0.01 (<0.01,<0.01)	-2.37 (-2.79, -1.95)
Deaths	20-24 years	Breast cancer	0.31 (0.24, 0.4)	0.02 (0.02,0.03)	0.23 (0.18, 0.3)	0.01 (0.01,0.01)	-1.08 (-1.36, -0.8)
Deaths	25-29 years	Breast cancer	1.04 (0.79, 1.38)	0.06 (0.04,0.07)	0.83 (0.61, 1.11)	0.03 (0.02,0.05)	-0.84 (-1.02, -0.66)
Deaths	30-34 years	Breast cancer	3.35 (2.57, 4.35)	0.14 (0.11,0.18)	2.63 (1.86, 3.54)	0.15 (0.11,0.21)	-0.9 (-1.1, -0.7)
Deaths	35-39 years	Breast cancer	7.7 (6.03, 9.6)	0.34 (0.27,0.42)	5.49 (4.07, 7.15)	0.28 (0.21,0.37)	-1.55 (-1.77, -1.33)
Deaths	40-44 years	Breast cancer	12.62 (9.92, 15.59)	0.4 (0.32,0.5)	9.67 (7.25, 12.51)	0.43 (0.32,0.56)	-1.26 (-1.44, -1.08)
Deaths	45-49 years	Breast cancer	15.99 (12.79, 19.52)	0.39 (0.31,0.48)	13.47 (10.02, 17.65)	0.73 (0.54,0.96)	-0.81 (-1, -0.62)
Deaths	50-54 years	Breast cancer	23 (18.16, 28.87)	0.52 (0.41,0.65)	20.66 (15.37, 27.16)	1.23 (0.92,1.62)	-0.83 (-1.11, -0.55)
Deaths	55-59 years	Breast cancer	27.4 (21.87, 34.66)	0.57 (0.45,0.72)	24.85 (18.99, 32.14)	1.37 (1.05,1.77)	-0.53 (-0.66, -0.39)
Deaths	60-64 years	Breast cancer	26.07 (21.02, 32.11)	0.45 (0.36,0.55)	28 (21.36, 35.72)	1.02 (0.78,1.3)	0.14 (0.03, 0.25)
Deaths	65-69 years	Breast cancer	27.64 (22.96, 33.11)	0.38 (0.32,0.46)	28.86 (22.59, 36.47)	1.12 (0.88,1.42)	-0.22 (-0.38, -0.06)
Deaths	70-74 years	Breast cancer	30.69 (25.32, 36.69)	0.31 (0.26,0.37)	31.33 (24.64, 38.74)	0.86 (0.68,1.06)	-0.23 (-0.35, -0.11)
Deaths	75-79 years	Breast cancer	36.32 (29.91, 43.84)	0.24 (0.19,0.28)	35.03 (27.41, 42.75)	0.61 (0.48,0.75)	-0.46 (-0.61, -0.32)
Deaths	80-84 years	Breast cancer	42.85 (35.56, 50)	0.14 (0.12,0.16)	40.62 (31.88, 49.57)	0.45 (0.35,0.55)	-0.65 (-0.89, -0.41)
Deaths	85-89 years	Breast cancer	55.21 (44.35, 66.59)	0.06 (0.05,0.08)	51.43 (38.49, 64.08)	0.31 (0.23,0.39)	-0.8 (-1.06, -0.55)
Deaths	90-94 years	Breast cancer	71.63 (57.97, 85.35)	0.02 (0.01,0.02)	66.68 (49.98, 81.79)	0.14 (0.11,0.17)	-1.04 (-1.39, -0.69)
Deaths	95+ years	Breast cancer	93.84 (73.3, 110.74)	<0.01 (<0.01,<0.01)	85.75 (60.44, 110.82)	0.04 (0.03,0.06)	-1.31 (-1.71, -0.91)
Deaths	15-19 years	Cervical cancer	0.16 (0.13, 0.2)	0.01 (0.01,0.01)	0.07 (0.05, 0.09)	<0.01 (<0.01,<0.01)	-2.95 (-3.1, -2.8)
Deaths	20-24 years	Cervical cancer	0.42 (0.31, 0.56)	0.03 (0.02,0.04)	0.22 (0.16, 0.31)	0.01 (0.01,0.01)	-2.16 (-2.34, -1.98)
Deaths	25-29 years	Cervical cancer	1.04 (0.79, 1.35)	0.06 (0.04,0.07)	0.57 (0.4, 0.76)	0.02 (0.02,0.03)	-1.78 (-1.99, -1.57)
Deaths	30-34 years	Cervical cancer	2.64 (2.01, 3.38)	0.11 (0.08,0.14)	1.47 (1.03, 1.94)	0.09 (0.06,0.11)	-1.68 (-1.85, -1.52)
Deaths	35-39 years	Cervical cancer	5.17 (4.02, 6.53)	0.23 (0.18,0.29)	2.96 (2.09, 3.97)	0.15 (0.11,0.2)	-1.62 (-1.8, -1.44)
Deaths	40-44 years	Cervical cancer	9.01 (6.98, 11.42)	0.29 (0.22,0.36)	5.43 (3.9, 7.15)	0.24 (0.17,0.32)	-1.33 (-1.53, -1.12)
Deaths	45-49 years	Cervical cancer	11.58 (9.2, 14.58)	0.28 (0.22,0.36)	7.5 (5.31, 10.2)	0.41 (0.29,0.55)	-0.87 (-1.09, -0.64)
Deaths	50-54 years	Cervical cancer	17.43 (13.57, 22.12)	0.39 (0.3,0.5)	11.25 (7.85, 15.01)	0.67 (0.47,0.9)	-1.13 (-1.37, -0.9)
Deaths	55-59 years	Cervical cancer	21.22 (16.89, 26.44)	0.44 (0.35,0.55)	13.52 (9.57, 17.69)	0.74 (0.53,0.97)	-1.22 (-1.42, -1.01)
Deaths	60-64 years	Cervical cancer	20.82 (16.59, 25.44)	0.36 (0.28,0.44)	14.24 (10.59, 18.76)	0.52 (0.39,0.68)	-0.84 (-1.01, -0.67)
Deaths	65-69 years	Cervical cancer	24.19 (19.74, 29.11)	0.34 (0.27,0.4)	16.94 (12.56, 22.02)	0.66 (0.49,0.86)	-0.92 (-1.11, -0.72)
Deaths	70-74 years	Cervical cancer	29.15 (24.06, 36.06)	0.29 (0.24,0.36)	20.39 (15.42, 26.04)	0.56 (0.42,0.71)	-0.93 (-1.11, -0.75)
Deaths	75-79 years	Cervical cancer	32.13 (26.23, 38.94)	0.21 (0.17,0.25)	22.72 (16.81, 28.87)	0.4 (0.29,0.51)	-0.91 (-1.06, -0.76)
Deaths	80-84 years	Cervical cancer	32.11 (26.27, 38.17)	0.1 (0.09,0.12)	25 (18.81, 31.26)	0.28 (0.21,0.35)	-0.61 (-0.81, -0.41)
Deaths	85-89 years	Cervical cancer	35.22 (28.37, 42.64)	0.04 (0.03,0.05)	26.6 (19.23, 33.97)	0.16 (0.12,0.21)	-0.88 (-1.18, -0.57)
Deaths	90-94 years	Cervical cancer	32.79 (26.45, 40.12)	0.01 (0.01,0.01)	26.61 (19.03, 33.26)	0.06 (0.04,0.07)	-0.72 (-1.07, -0.37)
Deaths	95+ years	Cervical cancer	36.33 (27.66, 45.27)	<0.01 (<0.01,<0.01)	30.72 (20.65, 40.29)	0.02 (0.01,0.02)	-0.57 (-0.89, -0.24)
Deaths	15-19 years	Ovarian cancer	0.2 (0.1, 0.26)	0.01 (0.01,0.02)	0.12 (0.09, 0.16)	0 (0,0.01)	-2.15 (-2.53, -1.76)
Deaths	20-24 years	Ovarian cancer	0.27 (0.13, 0.38)	0.02 (0.01,0.02)	0.22 (0.16, 0.31)	0.01 (0.01,0.01)	-0.44 (-0.82, -0.06)
Deaths	25-29 years	Ovarian cancer	0.33 (0.15, 0.48)	0.02 (0.01,0.03)	0.28 (0.19, 0.39)	0.01 (0.01,0.02)	-0.64 (-0.84, -0.45)
Deaths	30-34 years	Ovarian cancer	0.61 (0.3, 0.86)	0.03 (0.01,0.04)	0.48 (0.34, 0.67)	0.03 (0.02,0.04)	-0.85 (-1.05, -0.64)
Deaths	35-39 years	Ovarian cancer	1.19 (0.7, 1.64)	0.05 (0.03,0.07)	0.88 (0.62, 1.2)	0.05 (0.03,0.06)	-1.38 (-1.68, -1.07)
Deaths	40-44 years	Ovarian cancer	2.33 (1.51, 3.15)	0.07 (0.05,0.1)	1.84 (1.31, 2.58)	0.08 (0.06,0.12)	-1.16 (-1.38, -0.94)
Deaths	45-49 years	Ovarian cancer	3.74 (2.53, 4.98)	0.09 (0.06,0.12)	3.21 (2.24, 4.34)	0.17 (0.12,0.24)	-0.81 (-1.01, -0.62)
Deaths	50-54 years	Ovarian cancer	6.94 (5.07, 9.19)	0.16 (0.11,0.21)	5.58 (3.88, 7.54)	0.33 (0.23,0.45)	-1.44 (-1.7, -1.19)
Deaths	55-59 years	Ovarian cancer	8.62 (6.41, 11.39)	0.18 (0.13,0.24)	6.72 (4.85, 9.34)	0.37 (0.27,0.51)	-1.26 (-1.55, -0.97)
Deaths	60-64 years	Ovarian cancer	9.23 (7.14, 11.97)	0.16 (0.12,0.21)	8.61 (6.24, 11.2)	0.31 (0.23,0.41)	-0.71 (-0.93, -0.49)
Deaths	65-69 years	Ovarian cancer	10.42 (8.23, 13.16)	0.14 (0.11,0.18)	10.18 (7.26, 13.24)	0.4 (0.28,0.52)	-0.76 (-1, -0.51)
Deaths	70-74 years	Ovarian cancer	11.6 (9.16, 14.93)	0.12 (0.09,0.15)	11.57 (8.58, 14.84)	0.32 (0.24,0.41)	-0.49 (-0.67, -0.32)
Deaths	75-79 years	Ovarian cancer	12.34 (9.81, 15.41)	0.08 (0.06,0.1)	11.81 (8.78, 15.83)	0.21 (0.15,0.28)	-0.63 (-0.81, -0.44)
Deaths	80-84 years	Ovarian cancer	12.35 (9.65, 15.92)	0.04 (0.03,0.05)	11.02 (8.18, 14.16)	0.12 (0.09,0.16)	-1.23 (-1.61, -0.84)
Deaths	85-89 years	Ovarian cancer	13.01 (10.2, 16.92)	0.01 (0.01,0.02)	11.5 (8.29, 15.31)	0.07 (0.05,0.09)	-1.4 (-1.82, -0.98)
Deaths	90-94 years	Ovarian cancer	13.54 (10.36, 17.17)	<0.01 (<0.01,<0.01)	12.11 (8.32, 15.53)	0.03 (0.02,0.03)	-1.4 (-1.84, -0.95)
Deaths	95+ years	Ovarian cancer	13.5 (9.92, 17.8)	<0.01 (<0.01,<0.01)	11.8 (7.84, 15.42)	0.01 (0,0.01)	-1.72 (-2.19, -1.24)
Deaths	20-24 years	Uterine cancer	0.12 (0.05, 0.16)	0.01 (0,0.01)	0.06 (0.04, 0.09)	<0.01 (<0.01,<0.01)	-2.36 (-2.62, -2.11)
Deaths	25-29 years	Uterine cancer	0.22 (0.09, 0.31)	0.01 (0,0.02)	0.11 (0.07, 0.16)	0 (0,0.01)	-2.49 (-2.87, -2.11)
Deaths	30-34 years	Uterine cancer	0.49 (0.22, 0.69)	0.02 (0.01,0.03)	0.23 (0.14, 0.33)	0.01 (0.01,0.02)	-2.66 (-3.09, -2.23)
Deaths	35-39 years	Uterine cancer	1.06 (0.57, 1.47)	0.05 (0.02,0.06)	0.46 (0.3, 0.66)	0.02 (0.02,0.03)	-3.05 (-3.4, -2.7)
Deaths	40-44 years	Uterine cancer	2.02 (1.12, 2.71)	0.06 (0.04,0.09)	0.91 (0.62, 1.27)	0.04 (0.03,0.06)	-2.86 (-3.21, -2.51)
Deaths	45-49 years	Uterine cancer	3.04 (1.8, 4.03)	0.07 (0.04,0.1)	1.39 (0.98, 1.93)	0.08 (0.05,0.1)	-2.76 (-3.17, -2.35)
Deaths	50-54 years	Uterine cancer	5.42 (3.55, 7.18)	0.12 (0.08,0.16)	2.4 (1.68, 3.38)	0.14 (0.1,0.2)	-3.18 (-3.56, -2.79)
Deaths	55-59 years	Uterine cancer	7.37 (4.88, 9.59)	0.15 (0.1,0.2)	3.28 (2.32, 4.79)	0.18 (0.13,0.26)	-3.07 (-3.39, -2.75)
Deaths	60-64 years	Uterine cancer	8.72 (6.35, 11.32)	0.15 (0.11,0.19)	4.65 (3.39, 6.53)	0.17 (0.12,0.24)	-2.34 (-2.66, -2.02)
Deaths	65-69 years	Uterine cancer	10.4 (7.58, 13.32)	0.14 (0.11,0.18)	5.72 (4.08, 7.78)	0.22 (0.16,0.3)	-2.42 (-2.8, -2.04)
Deaths	70-74 years	Uterine cancer	11.8 (8.82, 14.81)	0.12 (0.09,0.15)	6.6 (4.86, 9.3)	0.18 (0.13,0.26)	-2.27 (-2.59, -1.96)
Deaths	75-79 years	Uterine cancer	13.59 (10.06, 16.94)	0.09 (0.07,0.11)	7.56 (5.65, 10.73)	0.13 (0.1,0.19)	-2.31 (-2.64, -1.98)
Deaths	80-84 years	Uterine cancer	14.32 (10.58, 18.36)	0.05 (0.03,0.06)	8.47 (6.01, 11.81)	0.09 (0.07,0.13)	-2.23 (-2.69, -1.76)
Deaths	85-89 years	Uterine cancer	14.29 (10.43, 18.49)	0.02 (0.01,0.02)	8.74 (6.05, 12.15)	0.05 (0.04,0.07)	-2.16 (-2.62, -1.69)
Deaths	90-94 years	Uterine cancer	13.89 (10.3, 18.67)	<0.01 (<0.01,<0.01)	9.19 (6.34, 12.51)	0.02 (0.01,0.03)	-1.93 (-2.41, -1.45)
Deaths	95+ years	Uterine cancer	12.91 (9.35, 19.28)	<0.01 (<0.01,<0.01)	8.97 (5.74, 12.54)	0 (0,0.01)	-1.82 (-2.45, -1.2)
DALYs	15-19 years	Breast cancer	8.49 (6.77, 10.38)	0.52 (0.42,0.64)	5.27 (4.1, 6.8)	0.18 (0.14,0.24)	-2.22 (-2.65, -1.79)
DALYs	20-24 years	Breast cancer	21.69 (17.03, 27.71)	1.4 (1.1,1.79)	17.13 (13.03, 22.33)	0.59 (0.45,0.77)	-0.91 (-1.18, -0.63)
DALYs	25-29 years	Breast cancer	67.75 (51.72, 90.03)	3.62 (2.77,4.81)	57.53 (42.05, 77.41)	2.35 (1.72,3.16)	-0.64 (-0.82, -0.46)
DALYs	30-34 years	Breast cancer	199.45 (153.07, 258.72)	8.42 (6.46,10.92)	164.79 (115.89, 220.97)	9.64 (6.78,12.92)	-0.72 (-0.93, -0.52)
DALYs	35-39 years	Breast cancer	420.56 (328.83, 525.08)	18.55 (14.51,23.16)	315.56 (233.9, 411.17)	16.28 (12.07,21.22)	-1.38 (-1.6, -1.15)
DALYs	40-44 years	Breast cancer	627.87 (494.32, 771.56)	20.04 (15.78,24.62)	508.41 (380.05, 661.19)	22.68 (16.95,29.49)	-1.07 (-1.25, -0.9)
DALYs	45-49 years	Breast cancer	713.38 (569.88, 874.81)	17.39 (13.89,21.33)	635.26 (469.64, 836.33)	34.47 (25.48,45.38)	-0.61 (-0.8, -0.42)
DALYs	50-54 years	Breast cancer	909.61 (715.21, 1139.47)	20.43 (16.06,25.59)	859.83 (641.62, 1129.28)	51.35 (38.32,67.44)	-0.64 (-0.91, -0.37)
DALYs	55-59 years	Breast cancer	955.25 (758.68, 1203.32)	19.72 (15.66,24.84)	911.86 (695, 1184.42)	50.21 (38.27,65.21)	-0.34 (-0.47, -0.21)
DALYs	60-64 years	Breast cancer	788.72 (636.88, 968.35)	13.51 (10.91,16.59)	893.13 (685.93, 1134.88)	32.49 (24.95,41.29)	0.34 (0.23, 0.45)
DALYs	65-69 years	Breast cancer	707.68 (587.16, 844.66)	9.82 (8.15,11.72)	782.23 (614.71, 987.89)	30.48 (23.95,38.49)	0 (-0.15, 0.15)
DALYs	70-74 years	Breast cancer	648.07 (538.88, 772.01)	6.54 (5.44,7.79)	699.19 (553.12, 856.49)	19.19 (15.18,23.5)	-0.03 (-0.14, 0.08)
DALYs	75-79 years	Breast cancer	616.02 (506.18, 740.64)	3.99 (3.28,4.8)	622.47 (489.17, 768.59)	10.9 (8.57,13.46)	-0.29 (-0.43, -0.16)
DALYs	80-84 years	Breast cancer	569.56 (473.63, 663.22)	1.86 (1.54,2.16)	561.83 (439.82, 690.19)	6.25 (4.89,7.67)	-0.49 (-0.72, -0.27)
DALYs	85-89 years	Breast cancer	584.19 (469.43, 699.05)	0.66 (0.53,0.8)	561.98 (421.51, 693.74)	3.4 (2.55,4.19)	-0.65 (-0.89, -0.41)
DALYs	90-94 years	Breast cancer	647.87 (527.57, 773.19)	0.15 (0.12,0.17)	609.26 (461.46, 741.37)	1.29 (0.98,1.57)	-0.97 (-1.31, -0.64)
DALYs	95+ years	Breast cancer	803.4 (628.69, 945.74)	0.03 (0.02,0.03)	721.82 (510.41, 925.7)	0.37 (0.26,0.48)	-1.34 (-1.73, -0.95)
DALYs	15-19 years	Cervical cancer	11.95 (9.47, 15.1)	0.74 (0.58,0.93)	5.2 (3.93, 6.82)	0.18 (0.14,0.24)	-2.83 (-2.98, -2.68)
DALYs	20-24 years	Cervical cancer	29.38 (21.63, 38.65)	1.89 (1.39,2.49)	16.02 (11.5, 22.25)	0.55 (0.39,0.76)	-2.03 (-2.21, -1.86)
DALYs	25-29 years	Cervical cancer	67.48 (51.62, 87.66)	3.61 (2.76,4.69)	38.48 (27.29, 51.16)	1.57 (1.12,2.09)	-1.63 (-1.84, -1.42)
DALYs	30-34 years	Cervical cancer	156.69 (119.42, 201.52)	6.62 (5.04,8.51)	91.2 (64.39, 122.38)	5.33 (3.76,7.16)	-1.53 (-1.69, -1.36)
DALYs	35-39 years	Cervical cancer	280.51 (217.53, 355.62)	12.37 (9.6,15.69)	167.29 (118.25, 222.7)	8.63 (6.1,11.49)	-1.49 (-1.66, -1.31)
DALYs	40-44 years	Cervical cancer	441.95 (343.72, 559.55)	14.1 (10.97,17.86)	274.52 (196.09, 360.53)	12.25 (8.75,16.08)	-1.23 (-1.44, -1.02)
DALYs	45-49 years	Cervical cancer	506.52 (401.93, 638.31)	12.35 (9.8,15.56)	336.39 (238.94, 456.42)	18.25 (12.96,24.77)	-0.78 (-1, -0.55)
DALYs	50-54 years	Cervical cancer	675.43 (524.64, 858.2)	15.17 (11.78,19.27)	445.56 (311.34, 592.36)	26.61 (18.59,35.37)	-1.05 (-1.29, -0.82)
DALYs	55-59 years	Cervical cancer	722.74 (575.07, 901.24)	14.92 (11.87,18.6)	469.96 (331.91, 616.02)	25.88 (18.27,33.92)	-1.15 (-1.36, -0.94)
DALYs	60-64 years	Cervical cancer	610.06 (486.65, 746.34)	10.45 (8.34,12.79)	423.58 (313.85, 556.7)	15.41 (11.42,20.25)	-0.78 (-0.96, -0.61)
DALYs	65-69 years	Cervical cancer	595.55 (486.42, 718.06)	8.26 (6.75,9.96)	422.08 (311.81, 548.66)	16.45 (12.15,21.38)	-0.86 (-1.06, -0.67)
DALYs	70-74 years	Cervical cancer	589.44 (487.51, 728.84)	5.95 (4.92,7.36)	416.88 (314.22, 533.43)	11.44 (8.62,14.64)	-0.9 (-1.08, -0.72)
DALYs	75-79 years	Cervical cancer	521.25 (425.03, 630.67)	3.38 (2.76,4.09)	369.1 (272.28, 468.06)	6.47 (4.77,8.2)	-0.91 (-1.07, -0.76)
DALYs	80-84 years	Cervical cancer	407.81 (333.52, 484.32)	1.33 (1.09,1.58)	316.67 (238.46, 396.44)	3.52 (2.65,4.41)	-0.62 (-0.82, -0.42)
DALYs	85-89 years	Cervical cancer	357.32 (287.84, 433.63)	0.41 (0.33,0.49)	268.33 (194.51, 342.7)	1.62 (1.18,2.07)	-0.89 (-1.19, -0.59)
DALYs	90-94 years	Cervical cancer	288.11 (231.93, 352.71)	0.06 (0.05,0.08)	233.87 (167.98, 292.07)	0.5 (0.36,0.62)	-0.72 (-1.06, -0.38)
DALYs	95+ years	Cervical cancer	305.27 (232.28, 380.59)	0.01 (0.01,0.01)	254.2 (170.74, 332.34)	0.13 (0.09,0.17)	-0.62 (-0.95, -0.29)
DALYs	15-19 years	Ovarian cancer	14.99 (7.76, 19.37)	0.92 (0.48,1.19)	9.47 (6.75, 12.45)	0.33 (0.23,0.43)	-2.1 (-2.49, -1.71)
DALYs	20-24 years	Ovarian cancer	19.21 (9.02, 27.14)	1.24 (0.58,1.75)	15.93 (11.24, 22.04)	0.55 (0.39,0.76)	-0.39 (-0.76, -0.01)
DALYs	25-29 years	Ovarian cancer	21.54 (9.74, 31.53)	1.15 (0.52,1.69)	18.35 (12.6, 26.06)	0.75 (0.51,1.06)	-0.6 (-0.8, -0.4)
DALYs	30-34 years	Ovarian cancer	36.34 (18.01, 51.06)	1.53 (0.76,2.16)	28.95 (20.33, 40.29)	1.69 (1.19,2.36)	-0.8 (-1, -0.6)
DALYs	35-39 years	Ovarian cancer	64.54 (37.85, 89.67)	2.85 (1.67,3.96)	48.41 (34.72, 66.69)	2.5 (1.79,3.44)	-1.34 (-1.64, -1.03)
DALYs	40-44 years	Ovarian cancer	114.97 (74.76, 155.54)	3.67 (2.39,4.96)	91.66 (65.3, 129.22)	4.09 (2.91,5.76)	-1.13 (-1.35, -0.92)
DALYs	45-49 years	Ovarian cancer	165.01 (110.96, 220.23)	4.02 (2.71,5.37)	142.6 (99.69, 192.32)	7.74 (5.41,10.44)	-0.79 (-0.98, -0.59)
DALYs	50-54 years	Ovarian cancer	270.18 (197.75, 357.27)	6.07 (4.44,8.02)	218.87 (151.67, 294.85)	13.07 (9.06,17.61)	-1.42 (-1.67, -1.16)
DALYs	55-59 years	Ovarian cancer	295.41 (220.15, 389.98)	6.1 (4.54,8.05)	231.77 (167.67, 320.96)	12.76 (9.23,17.67)	-1.23 (-1.52, -0.94)
DALYs	60-64 years	Ovarian cancer	272.42 (210.66, 353.47)	4.67 (3.61,6.06)	254.69 (184.64, 332.64)	9.27 (6.72,12.1)	-0.69 (-0.9, -0.48)
DALYs	65-69 years	Ovarian cancer	258.54 (204.13, 327.12)	3.59 (2.83,4.54)	253.47 (180.88, 330.99)	9.88 (7.05,12.9)	-0.73 (-0.98, -0.49)
DALYs	70-74 years	Ovarian cancer	236.88 (187, 304.38)	2.39 (1.89,3.07)	237.32 (176.67, 304.46)	6.51 (4.85,8.35)	-0.48 (-0.66, -0.3)
DALYs	75-79 years	Ovarian cancer	201.79 (160.58, 252.82)	1.31 (1.04,1.64)	192.87 (143.29, 259.49)	3.38 (2.51,4.55)	-0.64 (-0.83, -0.46)
DALYs	80-84 years	Ovarian cancer	158.37 (123.83, 204.84)	0.52 (0.4,0.67)	140.91 (105.25, 181.07)	1.57 (1.17,2.01)	-1.24 (-1.62, -0.85)
DALYs	85-89 years	Ovarian cancer	133.22 (104.11, 173.06)	0.15 (0.12,0.2)	116.91 (84.16, 154.66)	0.71 (0.51,0.93)	-1.41 (-1.82, -0.99)
DALYs	90-94 years	Ovarian cancer	119.65 (91.57, 151.24)	0.03 (0.02,0.03)	106.93 (73.54, 136.95)	0.23 (0.16,0.29)	-1.4 (-1.84, -0.96)
DALYs	95+ years	Ovarian cancer	113.64 (83.56, 149.71)	<0.01 (<0.01,<0.01)	97.56 (64.61, 127.56)	0.05 (0.03,0.07)	-1.78 (-2.26, -1.31)
DALYs	20-24 years	Uterine cancer	8.17 (3.17, 11.38)	0.53 (0.2,0.73)	4.37 (2.61, 6.27)	0.15 (0.09,0.22)	-2.23 (-2.48, -1.98)
DALYs	25-29 years	Uterine cancer	14.31 (6.03, 20.05)	0.77 (0.32,1.07)	7.33 (4.34, 10.73)	0.3 (0.18,0.44)	-2.34 (-2.71, -1.96)
DALYs	30-34 years	Uterine cancer	28.76 (13.16, 40.96)	1.21 (0.56,1.73)	14.1 (8.81, 20.75)	0.82 (0.52,1.21)	-2.49 (-2.91, -2.07)
DALYs	35-39 years	Uterine cancer	58.12 (30.93, 80.53)	2.56 (1.36,3.55)	26.82 (17.6, 38.21)	1.38 (0.91,1.97)	-2.85 (-3.19, -2.51)
DALYs	40-44 years	Uterine cancer	100.47 (55.57, 134.07)	3.21 (1.77,4.28)	47.83 (32.39, 66.25)	2.13 (1.44,2.96)	-2.68 (-3.03, -2.32)
DALYs	45-49 years	Uterine cancer	135.24 (80.44, 179.9)	3.3 (1.96,4.39)	65.86 (46.32, 92.41)	3.57 (2.51,5.01)	-2.55 (-2.96, -2.14)
DALYs	50-54 years	Uterine cancer	216.06 (141.17, 285.08)	4.85 (3.17,6.4)	102.84 (72.31, 146.34)	6.14 (4.32,8.74)	-2.92 (-3.29, -2.54)
DALYs	55-59 years	Uterine cancer	258.05 (170.85, 335.07)	5.33 (3.53,6.92)	123.05 (88.17, 179.13)	6.78 (4.85,9.86)	-2.83 (-3.14, -2.51)
DALYs	60-64 years	Uterine cancer	260.87 (190.18, 339.66)	4.47 (3.26,5.82)	146.47 (106.98, 204.07)	5.33 (3.89,7.42)	-2.16 (-2.47, -1.85)
DALYs	65-69 years	Uterine cancer	260.86 (190.02, 333.26)	3.62 (2.64,4.62)	149.71 (108.4, 203.57)	5.83 (4.22,7.93)	-2.27 (-2.64, -1.89)
DALYs	70-74 years	Uterine cancer	242.62 (181.52, 305.84)	2.45 (1.83,3.09)	141.37 (103.18, 199.16)	3.88 (2.83,5.46)	-2.14 (-2.45, -1.84)
DALYs	75-79 years	Uterine cancer	223.84 (165.61, 278.34)	1.45 (1.07,1.8)	128.06 (95.58, 183.27)	2.24 (1.67,3.21)	-2.21 (-2.54, -1.89)
DALYs	80-84 years	Uterine cancer	183.76 (135.75, 234.91)	0.6 (0.44,0.77)	110.36 (78.63, 154.15)	1.23 (0.87,1.71)	-2.17 (-2.63, -1.71)
DALYs	85-89 years	Uterine cancer	146.26 (106.75, 189.38)	0.17 (0.12,0.22)	90.26 (61.94, 125.46)	0.55 (0.37,0.76)	-2.11 (-2.58, -1.65)
DALYs	90-94 years	Uterine cancer	122.62 (90.73, 165.39)	0.03 (0.02,0.04)	81.39 (56.13, 111.09)	0.17 (0.12,0.24)	-1.92 (-2.39, -1.44)
DALYs	95+ years	Uterine cancer	108.89 (78.88, 162.04)	0 (0,0.01)	74.74 (47.78, 104.48)	0.04 (0.02,0.05)	-1.86 (-2.49, -1.23)
Data in parentheses are 95% uncertainty intervals (UI) or 95% confidence intervals (CI). ASR, age-standardized rate; EAPC, estimated annual percentage change; DALYs, disability-adjusted life years.
