# Supplementary material for: Evolving landscape of female cancers along with attributable risk factors in China from 1990 to 2021, and projections to 2040
Source: Front Public Health. 2025 Nov 12;13:1629081. doi: 10.3389/fpubh.2025.1629081 (PMC12646900; doi:10.3389/fpubh.2025.1629081)
Supplement: Supplementary file 2 [file Table_2.xlsx]

## Sheet: Table S2
Table S2. Prediction burden of female breast cancer, cervical cancer, uterine cancer, and ovarian cancer in China from 2022 to 2040.
year	Female breast cancer									Cervical cancer									Uterine cancer									Ovarian cancer
	Incident cases No. ×10000	ASIR per 100 000	Prevalent cases No. ×10000	ASPR per 100 000	Death cases No. ×10000	ASMR per 100 000	DALYs cases No. ×10000	ASDR per 100 000		Incident cases No. ×10000	ASIR per 100 000	Prevalent cases No. ×10000	ASPR per 100 000	Death cases No. ×10000	ASMR per 100 000	DALYs cases No. ×10000	ASDR per 100 000		Incident cases No. ×10000	ASIR per 100 000	Prevalent cases No. ×10000	ASPR per 100 000	Death cases No. ×10000	ASMR per 100 000	DALYs cases No. ×10000	ASDR per 100 000		Incident cases No. ×10000	ASIR per 100 000	Prevalent cases No. ×10000	ASPR per 100 000	Death cases No. ×10000	ASMR per 100 000	DALYs cases No. ×10000	ASDR per 100 000
2022	40.98	37.76	405.18	369.52	9.21	8.31	308.1	284.65		13.88	13.36	77.2	77.66	5.06	4.55	159.2	147.8		7.59	6.76	58.27	48.52	1.41	1.25	41.71	37.61		4.31	4.1	18.8	18.92	2.61	2.32	77.88	71.26
2023	42.91	38.91	424.4	380.23	9.52	8.4	316.98	288.25		13.96	13.26	77.2	77.01	5.08	4.46	158.85	145.06		7.92	6.93	60.38	49.69	1.46	1.26	42.82	37.86		4.45	4.16	19.33	19.27	2.71	2.35	80.35	72.26
2024	44.9	40.09	444.16	391.16	9.84	8.49	325.86	291.87		14.03	13.15	77.13	76.33	5.09	4.36	158.4	142.3		8.26	7.1	62.5	50.89	1.52	1.27	43.96	38.12		4.6	4.23	19.86	19.61	2.82	2.39	82.84	73.29
2025	46.95	41.31	464.3	402.24	10.16	8.57	334.64	295.47		14.1	13.04	76.98	75.58	5.11	4.27	157.89	139.51		8.61	7.28	64.67	52.12	1.58	1.28	45.14	38.38		4.74	4.3	20.38	19.97	2.93	2.42	85.31	74.34
2026	49.05	42.55	484.94	413.55	10.49	8.66	343.31	299.05		14.16	12.92	76.73	74.79	5.13	4.18	157.35	136.72		8.97	7.46	66.91	53.39	1.64	1.29	46.37	38.64		4.89	4.37	20.9	20.32	3.04	2.46	87.79	75.39
2027	51.22	43.84	506.19	425.22	10.82	8.75	351.88	302.63		14.21	12.81	76.41	73.97	5.14	4.09	156.83	133.93		9.35	7.65	69.25	54.7	1.7	1.31	47.64	38.91		5.04	4.44	21.43	20.67	3.16	2.49	90.3	76.45
2028	53.47	45.17	528.16	437.28	11.15	8.84	360.42	306.25		14.26	12.69	76.03	73.14	5.16	4	156.35	131.17		9.76	7.84	71.71	56.08	1.76	1.32	48.98	39.19		5.2	4.52	21.97	21.03	3.28	2.53	92.87	77.54
2029	55.81	46.55	550.72	449.62	11.5	8.92	368.92	309.88		14.31	12.57	75.59	72.29	5.18	3.91	155.97	128.41		10.18	8.04	74.26	57.49	1.83	1.33	50.4	39.48		5.36	4.59	22.52	21.4	3.4	2.57	95.46	78.65
2030	58.21	47.96	573.62	462.13	11.85	9.01	377.38	313.49		14.36	12.45	75.12	71.4	5.21	3.82	155.75	125.64		10.64	8.25	76.98	58.95	1.91	1.34	51.93	39.77		5.52	4.67	23.06	21.76	3.53	2.61	98.07	79.75
2031	60.68	49.41	596.92	474.9	12.22	9.1	385.83	317.05		14.42	12.32	74.65	70.48	5.24	3.73	155.74	122.87		11.13	8.47	79.95	60.46	1.99	1.35	53.6	40.08		5.68	4.74	23.61	22.12	3.66	2.64	100.71	80.85
2032	63.22	50.91	620.74	488.07	12.59	9.19	394.4	320.58		14.49	12.19	74.21	69.54	5.28	3.65	156	120.12		11.67	8.69	83.27	62.03	2.08	1.36	55.42	40.39		5.85	4.82	24.16	22.49	3.79	2.68	103.45	81.95
2033	65.84	52.45	645.16	501.68	12.97	9.27	403.22	324.12		14.57	12.06	73.81	68.6	5.33	3.56	156.59	117.4		12.27	8.92	86.98	63.66	2.18	1.37	57.44	40.72		6.03	4.9	24.72	22.85	3.93	2.72	106.31	83.07
2034	68.55	54.04	670.03	515.58	13.38	9.36	412.25	327.63		14.67	11.93	73.42	67.65	5.4	3.48	157.55	114.69		12.93	9.16	91.1	65.34	2.28	1.39	59.67	41.05		6.21	4.98	25.28	23.22	4.08	2.76	109.27	84.18
2035	71.34	55.67	695.14	529.61	13.8	9.45	421.43	331.06		14.78	11.79	73.08	66.67	5.48	3.39	158.91	111.96		13.67	9.41	95.68	67.06	2.4	1.4	62.16	41.38		6.4	5.06	25.83	23.58	4.24	2.8	112.3	85.28
2036	74.23	57.33	720.67	543.84	14.24	9.53	430.76	334.39		14.92	11.65	72.83	65.65	5.57	3.31	160.72	109.24		14.49	9.67	100.82	68.83	2.53	1.41	64.97	41.73		6.59	5.14	26.37	23.94	4.4	2.84	115.38	86.37
2037	77.23	59.03	746.94	558.43	14.69	9.62	440.38	337.65		15.09	11.51	72.73	64.63	5.67	3.23	163.04	106.53		15.42	9.93	106.65	70.66	2.67	1.42	68.16	42.09		6.78	5.22	26.93	24.29	4.57	2.88	118.55	87.44
2038	80.37	60.77	774.12	573.44	15.17	9.7	450.51	340.88		15.29	11.37	72.78	63.6	5.79	3.15	165.97	103.84		16.47	10.21	113.3	72.57	2.83	1.44	71.79	42.46		6.98	5.3	27.5	24.64	4.75	2.92	121.87	88.52
2039	83.66	62.56	802	588.72	15.68	9.78	461.18	344.06		15.53	11.22	72.98	62.56	5.94	3.06	169.61	101.17		17.66	10.5	120.9	74.53	3.02	1.45	75.95	42.84		7.19	5.38	28.06	24.99	4.94	2.97	125.35	89.6
2040	87.08	64.38	830.28	604.11	16.22	9.86	472.22	347.15		15.81	11.07	73.31	61.5	6.11	2.98	174	98.5		19.03	10.79	129.52	76.55	3.22	1.47	80.7	43.23		7.41	5.46	28.62	25.32	5.13	3.01	128.92	90.66
ASIR, age-standardized incidence rate; ASPR, age-standardized prevalence rate; ASMR, age-standardized mortality rate; DALYs, disability-adjusted life years; ASDR, age-standardized DALY rates.
